# Supplementary material for: Pathogen Risk Analysis for Wild Amphibian Populations Following the First Report of a Ranavirus Outbreak in Farmed American Bullfrogs (Lithobates catesbeianus) from Northern Mexico
Source: Viruses. 2019 Jan 3;11(1):26. doi: 10.3390/v11010026 (PMC6356443; doi:10.3390/v11010026)
Supplement: Supplementary file 1 [file viruses-11-00026-s001.zip]

Archive with 6 entries (5 files):
- viruses-375116 - supplementary/
- viruses-375116 - supplementary/Suplementary Table S3. Risk assessment 2.pdf
- viruses-375116 - supplementary/Supplementary Table S1.Comparison of genomic identity between Mexican ranavirus and other ranaviruses..pdf
- viruses-375116 - supplementary/Supplementary Table S2. Risk assessment 1.pdf
- viruses-375116 - supplementary/Supplementary Table S4. Risk assessment 3.pdf
- viruses-375116 - supplementary/Supplementary Table S5. Risk asessment 4.pdf
